# Supplementary material for: Construction of a semi-automatic ICD-10 coding system
Source: BMC Med Inform Decis Mak. 2020 Apr 15;20:67. doi: 10.1186/s12911-020-1085-4 (PMC7157985; doi:10.1186/s12911-020-1085-4)
Supplement: Supplementary file 2 — Additional file 2. [file 12911_2020_1085_MOESM2_ESM.xls]

## Sheet: Sheet1
Table 1. Data from January 1, 2014 to June 30, 2017						Table 2. 500 high-frequency codes from January 1, 2014 to April 30, 2018
Code	Frequency of code occurrence	Frequency Rank	Code categories			Code	Frequency of code occurrence	Frequency Rank
I25.101	87008	1	I			C77.103	1196	1
I10 06	49128	2	I			Z95.002	1007	2
E11.901	44430	3	E			K50.901	968	3
G45.001	37385	4	G			E04.101	949	4
H26.901	32485	5	H			N73.902	940	5
K29.502	29457	6	K			G06.001	930	6
I63.902	27505	7	I			H02.001	924	7
O47.101	27312	8	O			D73.101	921	8
Z51.111	24778	9	Z			E87.501	920	9
Z51.201	24309	10	Z			N23 01	920	10
I10 03	23532	11	I			I65.203	915	11
I63.901	20228	12	I			Z93.301	908	12
I67.803	19802	13	I			Q53.901	905	13
I10 05	19552	14	I			N70.103	888	14
K76.001	17298	15	K			N81.201	884	15
Z37.001	16345	16	Z			H93.101	876	16
Z51.150	16327	17	Z			C83.302	874	17
M51.201	16145	18	M			D41.002	868	18
E78.501	16018	19	E			L72.001	865	19
F51.001	15852	20	F			G51.301	864	20
P23.901	14546	21	P			M75.002	861	21
N40 01	14486	22	N			O00.805	857	22
J44.101	14003	23	J			J98.802	854	23
Z51.112	13928	24	Z			E11.102	851	24
I11.901	13656	25	I			K22.902	846	25
N28.101	13312	26	N			R31 01	845	26
J98.403	13057	27	J			J93.901	844	27
N20.001	13038	28	N			E07.803	839	28
C34.901	12959	29	C			D44.301	838	29
N39.002	12908	30	N			N13.502	835	30
Z51.802	12834	31	Z			E83.303	832	31
Z08.202	11735	32	Z			I67.104	831	32
F41.201	11390	33	F			I05.201	829	33
P59.901	11338	34	P			K80.503	829	34
G45.902	10555	35	G			K31.807	828	35
D64.902	10022	36	D			K52.907	824	36
B16.901	9931	37	B			C79.838	822	37
E77.801	9783	38	E			N43.302	821	38
O24.401	9750	39	O			Z96.601	820	39
O42.901	9729	40	O			K44.901	819	40
J18.901	9610	41	J			J31.001	818	41
M50.221	9558	42	M			A16.505	815	42
P07.301	9110	43	P			H65.903	809	43
K80.102	9104	44	K			N26 03	807	44
J94.803	9003	45	J			I50.910	806	45
K29.400	8982	46	K			S92.001	805	46
E14.901	8911	47	E			E87.201	800	47
Z51.127	8868	48	Z			Q28.301	800	48
K76.804	8819	49	K			Z51.002	800	49
K80.201	8784	50	K			Z98.828	800	50
C34.101	8672	51	C			D37.101	798	51
Z98.803	8426	52	Z			S02.201	797	52
K31.701	8350	53	K			N85.601	796	53
M81.991	8290	54	M			K29.501	794	54
Z08.701	8121	55	Z			Z97.501	794	55
Z48.901	7988	56	Z			D38.302	793	56
G90.902	7952	57	G			Q12.001	793	57
Z51.120	7851	58	Z			S06.904	791	58
Z51.101	7775	59	Z			K70.301	787	59
R97.001	7507	60	R			I77.103	785	60
O80.901	7300	61	O			J47 03	785	61
O69.101	7166	62	O			M32.105+N08.505*	783	62
I66.904	7160	63	I			J30.401	780	63
C79.501	7135	64	C			K81.002	780	64
Z98.827	7024	65	Z			J03.902	777	65
M47.821	6980	66	M			T81.402	776	66
J34.201	6711	67	J			N19 01	772	67
C78.001	6616	68	C			S82.902	770	68
P29.002	6588	69	P			S83.203	770	69
I63.903	6564	70	I			A46.001	769	70
O99.202	6406	71	O			D12.801	766	71
C78.701	6381	72	C			Z51.125	763	72
J42 02	6377	73	J			J46 01	761	73
N13.301	6269	74	N			K71.901	760	74
N18.001	6253	75	N			S83.502	760	75
K63.501	6242	76	K			D12.601	759	76
D26.901	6207	77	D			A16.208	758	77
M05.901	6119	78	M			I65.001	757	78
C53.901	6060	79	C			S52.501	754	79
N20.101	6025	80	N			Q85.907	752	80
H52.301	5922	81	H			L23.901	751	81
H27.001	5888	82	H			E27.805	750	82
C34.301	5880	83	C			H44.501	750	83
C20 01	5805	84	C			L30.901	746	84
J38.101	5800	85	J			A86.002	741	85
O34.201	5769	86	O			K75.001	736	86
Z09.001	5766	87	Z			C18.201	735	87
Z51.107	5761	88	Z			K29.101	735	88
Z51.128	5749	89	Z			K52.915	735	89
G31.902	5646	90	G			N81.101	730	90
G44.101	5560	91	G			Z98.837	728	91
G20 02	5391	92	G			J85.201	727	92
J32.901	5390	93	J			S12.901	727	93
Z51.132	5324	94	Z			H02.401	719	94
J96.901	5198	95	J			I62.001	717	95
N12 02	5149	96	N			B35.301	710	96
Z98.836	5095	97	Z			D17.101	709	97
K85 02	5086	98	K			K63.901	708	98
K29.603	4957	99	K			K86.901	702	99
H33.001	4882	100	H			H44.001	700	100
Z51.110	4826	101	Z			S72.901	700	101
C22.001	4745	102	C			S82.401	700	102
E87.601	4616	103	E			Z90.701	699	103
D44.001	4542	104	D			I77.109	698	104
B02.901	4524	105	B			S05.501	697	105
Z51.138	4502	106	Z			P52.901	694	106
I10 04	4501	107	I			N10 03	693	107
H33.201	4496	108	H			N39.302	689	108
E78.502	4463	109	E			I21.001	687	109
Z08.001	4414	110	Z			M51.802	687	110
R97.002	4398	111	R			N28.904	682	111
Z08.101	4386	112	Z			Z51.013	680	112
Z51.103	4377	113	Z			A53.901	678	113
M17.901	4375	114	M			K25.401	678	114
C77.901	4267	115	C			G93.102	675	115
J44.901	4234	116	J			B90.901	674	116
C50.901	4196	117	C			E46 02	673	117
I69.301	4115	118	I			C26.802	672	118
K74.603	4107	119	K			D17.001	672	119
K72.905	4048	120	K			K52.902	672	120
E79.001	3894	121	E			I45.601	671	121
H43.101	3870	122	H			G96.103	670	122
M47.991	3847	123	M			K58.903	667	123
P36.901	3782	124	P			M17.903	665	124
N18.811+D63.801*	3754	125	N			S72.102	664	125
Z34.801	3729	126	Z			I71.000	663	126
I65.202	3722	127	I			N47 01	662	127
K74.602	3722	128	K			N47 02	661	128
I70.804	3706	129	I			D68.902	659	129
G44.102	3689	130	G			K76.903	658	130
Z98.841	3658	131	Z			A41.901	654	131
J98.414	3605	132	J			I69.801	652	132
I15.101	3594	133	I			D68.901	651	133
P21.901	3593	134	P			S22.401	649	134
K82.809	3587	135	K			T09.302	641	135
C79.301	3567	136	C			G97.809	640	136
N18.901	3567	137	N			I50.906	639	137
N03.903	3552	138	N			S02.802	635	138
D39.102	3509	139	D			K57.101	634	139
Z98.819	3448	140	Z			K52.001	633	140
R94.501	3361	141	R			H40.002	632	141
D48.602	3346	142	D			I67.103	630	142
D50.001	3280	143	D			L97 01	628	143
H52.102	3274	144	H			K22.802	627	144
Z98.829	3269	145	Z			Z96.101	627	145
J43.902	3194	146	J			D61.902	626	146
Z47.002	3180	147	Z			I77.104	618	147
O60.001	3171	148	O			N84.001	617	148
P07.101	3162	149	P			H11.001	616	149
C15.901	3148	150	C			I64 03	615	150
E11.402+G63.202*	3139	151	E			N46 05	615	151
J18.805	3133	152	J			D18.001	611	152
Q21.101	3126	153	Q			L25.901	611	153
P57.901	3105	154	P			D69.501	610	154
J37.003	3086	155	J			G04.902	609	155
E03.901	3075	156	E			E26.002	608	156
Q21.102	3065	157	Q			T80.201	606	157
P22.002	3057	158	P			D48.003	604	158
C11.901	3004	159	C			N17.901	603	159
K80.001	2976	160	K			I67.101	601	160
K21.002	2969	161	K			K65.902	601	161
M48.061	2964	162	M			H90.502	600	162
I27.902	2906	163	I			K59.001	598	163
N03.901	2896	164	N			G30.901	597	164
Z51.114	2882	165	Z			H49.201	597	165
E78.101	2868	166	E			I21.102	596	166
C78.201	2842	167	C			I84.901	592	167
O36.601	2826	168	O			M16.901	589	168
I10 07	2727	169	I			O30.001	589	169
S32.001	2721	170	S			K81.901	587	170
J06.903	2712	171	J			D33.305	586	171
H91.201	2707	172	H			I67.102	586	172
Z95.501	2669	173	Z			K65.809	586	173
I48 04	2667	174	I			S42.101	584	174
J20.902	2629	175	J			S52.901	584	175
K25.901	2610	176	K			R94.601	583	176
G50.001	2608	177	G			C77.501	576	177
G51.802	2568	178	G			K22.003	575	178
N80.001	2567	179	N			L40.901	573	179
O70.001	2555	180	O			I51.706	571	180
J18.001	2548	181	J			O14.101	571	181
I50.903	2535	182	I			O44.104	568	182
C61 01	2532	183	C			E11.504	567	183
O41.001	2524	184	O			S00.003	564	184
C16.901	2491	185	C			S06.902	559	185
I61.901	2490	186	I			Q52.801	558	186
P21.902	2489	187	P			F32.902	555	187
J47 01	2487	188	J			J04.203	553	188
K56.702	2481	189	K			B17.101	551	189
M32.901	2451	190	M			I51.703	549	190
K80.502	2450	191	K			K83.006	545	191
Z98.839	2439	192	Z			C16.301	544	192
J06.901	2424	193	J			K11.901	544	193
N04.902	2414	194	N			S06.401	543	194
E11.201+N08.302*	2406	195	E			H16.901	542	195
N18.803	2399	196	N			K65.004	541	196
M15.901	2397	197	M			D73.002	540	197
Z51.104	2366	198	Z			G25.202	540	198
D25.901	2360	199	D			R91 01	540	199
H40.504	2349	200	H			R90.001	538	200
I50.902	2333	201	I			Z90.005	535	201
M80.991	2309	202	M			H10.901	534	202
K40.905	2303	203	K			N13.203	534	203
C15.401	2291	204	C			H46 03	533	204
D18.028	2269	205	D			I12.904	533	205
J47 02	2266	206	J			J86.901	533	206
A16.207	2264	207	A			K29.301	533	207
Z90.401	2254	208	Z			Z47.003	533	208
G62.901	2226	209	G			N60.101	531	209
K27.901	2194	210	K			D12.501	528	210
M87.851	2193	211	M			E66.902	528	211
G47.301	2181	212	G			K26.902	527	212
H43.301	2180	213	H			M53.261	527	213
S72.004	2173	214	S			C79.826	526	214
J43.901	2171	215	J			J34.103	526	215
Z22.501	2163	216	Z			H90.501	524	216
E04.903	2159	217	E			T08 01	524	217
E05.901	2132	218	E			Z90.003	524	218
D69.601	2122	219	D			C79.809	522	219
N73.901	2121	220	N			D32.008	522	220
E87.101	2118	221	E			H31.401	520	221
K92.203	2091	222	K			Z90.004	517	222
N19 03	2090	223	N			K56.501	515	223
R18 02	2090	224	R			S05.601	513	224
I60.902	2081	225	I			K86.301	512	225
D24 01	2075	226	D			I12.908	508	226
I09.901	2054	227	I			S04.001	508	227
P59.801	2036	228	P			S82.211	508	228
K76.902	2025	229	K			G93.503	507	229
C79.503	2017	230	C			H27.102	507	230
I86.101	1999	231	I			C77.004	506	231
P55.101	1978	232	P			L03.901	506	232
D70 01	1972	233	D			R53 01	505	233
D38.102	1965	234	D			D56.901	504	234
H26.101	1955	235	H			L30.902	503	235
H66.301	1944	236	H			N28.902	500	236
K31.702	1943	237	K			I48 01	497	237
I77.111	1930	238	I			H26.403	496	238
Q40.202	1919	239	Q			J06.001	496	239
K81.101	1918	240	K			Z98.862	496	240
L75.001	1893	241	L			K86.101	494	241
H50.301	1877	242	H			T14.003	493	242
J93.101	1832	243	J			B00.502+H19.102*	492	243
E87.803	1829	244	E			O71.301	491	244
N18.802	1822	245	N			Z98.820	491	245
J38.706	1821	246	J			G91.901	487	246
S22.001	1816	247	S			H16.006	486	247
N80.101	1814	248	N			H17.801	486	248
H40.901	1805	249	H			O41.101	486	249
J42 03	1792	250	J			N63 01	485	250
K26.901	1792	251	K			S32.401	485	251
D06.902	1775	252	D			H81.001	482	252
N20.102	1763	253	N			H47.201	481	253
I67.201	1753	254	I			K72.903	481	254
K76.904	1751	255	K			Z90.402	480	255
F41.901	1732	256	F			Z98.818	480	256
G40.902	1731	257	G			S00.803	478	257
M53.262	1728	258	M			Z94.801	477	258
S27.301	1728	259	S			J05.101	476	259
E78.001	1711	260	E			P55.901	476	260
G70.001	1710	261	G			H49.804	475	261
H81.305	1702	262	H			O44.001	475	262
K80.101	1697	263	K			N30.201	474	263
N25.001	1697	264	N			Q61.301	473	264
S22.301	1691	265	S			O99.803	471	265
K92.204	1689	266	K			R19.002	469	266
D48.302	1664	267	D			S01.001	469	267
I69.101	1657	268	I			J30.402	468	268
P20.901	1657	269	P			N88.801	468	269
M23.291	1654	270	M			G61.001	466	270
I20.001	1647	271	I			I87.105	466	271
G44.201	1643	272	G			J45.902	466	272
I31.304	1642	273	I			L98.901	466	273
Z98.830	1641	274	Z			K31.816	465	274
G81.902	1640	275	G			C23 01	464	275
I80.205	1630	276	I			R04.201	463	276
Z51.015	1630	277	Z			D25.001	462	277
K21.001	1623	278	K			K35.903	462	278
P61.401	1623	279	P			E06.502	459	279
Z98.816	1619	280	Z			L40.001	459	280
Q21.001	1614	281	Q			E83.501	458	281
H25.901	1596	282	H			N80.303	458	282
E02 01	1572	283	E			S52.202	457	283
G47.901	1554	284	G			I51.401	456	284
Z51.123	1548	285	Z			K22.001	455	285
M79.291	1531	286	M			C13.901	454	286
C79.701	1527	287	C			D44.102	454	287
K52.904	1523	288	K			F09 01	452	288
H50.002	1515	289	H			Q24.807	452	289
C77.001	1514	290	C			D69.302	451	290
Z51.803	1509	291	Z			M60.992	451	291
R33 01	1507	292	R			C24.007	450	292
P29.801	1506	293	P			D75.807	450	293
K91.814	1505	294	K			K43.902	450	294
M35.901	1497	295	M			K61.001	449	295
D13.001	1475	296	D			G35 01	448	296
C67.901	1462	297	C			G12.202	446	297
H35.303	1455	298	H			E10.901	445	298
S06.201	1453	299	S			G95.901	443	299
K29.802	1448	300	K			H18.805	442	300
O26.605	1444	301	O			P12.001	442	301
M45.981	1438	302	M			K20 01	441	302
H04.401	1432	303	H			M35.001	441	303
J31.201	1428	304	J			T18.101	441	304
M10.001	1422	305	M			H33.508	439	305
B02.206+G53.004*	1411	306	B			J03.101	439	306
G58.802	1404	307	G			K60.302	439	307
I47.101	1396	308	I			M80.881	439	308
S05.107	1392	309	S			Q18.103	439	309
J18.802	1389	310	J			P83.101	438	310
C77.102	1387	311	C			H27.101	437	311
D35.201	1385	312	D			L89 01	437	312
H40.207	1380	313	H			Z51.008	437	313
S05.603	1375	314	S			I67.202+G93.903*	435	314
Z93.201	1366	315	Z			K22.804	435	315
T14.006	1365	316	T			S32.501	435	316
I49.501	1362	317	I			E05.905+H06.203	432	317
I83.901	1359	318	I			G91.101	432	318
D34 01	1358	319	D			N02.801	432	319
O36.801	1349	320	O			D18.037	430	320
H40.102	1344	321	H			E04.102	430	321
J84.901	1344	322	J			L72.101	430	322
M84.491	1344	323	M			C25.001	429	323
O99.001	1338	324	O			R22.902	429	324
K40.902	1336	325	K			J40 01	427	325
N62 05	1332	326	N			C71.101	426	326
Z94.001	1329	327	Z			N31.901	426	327
Z51.801	1327	328	Z			S82.801	425	328
H35.306	1322	329	H			H34.802	424	329
J98.401	1319	330	J			L27.001	422	330
E72.101	1315	331	E			S02.401	422	331
K35.901	1315	332	K			J32.002	421	332
J35.201	1307	333	J			J32.907	421	333
K56.701	1292	334	K			L97 02	421	334
C56 01	1287	335	C			N61 11	421	335
Q24.911	1283	336	Q			T90.501	421	336
M10.991	1281	337	M			J38.710	420	337
H53.001	1278	338	H			A18.302+K67.301*	419	338
K31.901	1277	339	K			S05.106	419	339
O60.101	1271	340	O			C16.001	417	340
R59.901	1270	341	R			I49.303	417	341
J45.903	1260	342	J			I47.104	415	342
E14.304+H36.003*	1256	343	E			K29.702	413	343
G54.402	1256	344	G			C95.002	412	344
C54.101	1254	345	C			P38 01	411	345
K62.101	1241	346	K			J38.303	409	346
C18.701	1240	347	C			K74.501	408	347
D37.901	1237	348	D			D33.901	407	348
E11.302+H36.002*	1236	349	E			S02.902	407	349
K83.106	1225	350	K			Z51.005	407	350
J35.001	1223	351	J			N84.101	405	351
Q25.001	1219	352	Q			N83.804	403	352
C22.701	1218	353	C			I61.302	399	353
H50.102	1215	354	H			G91.902	398	354
I38 02	1212	355	I			H50.104	398	355
I21.301	1211	356	I			S82.101	398	356
K26.401	1206	357	K			N93.802	396	357
D27 01	1202	358	D			K83.102	395	358
K80.505	1198	359	K			O20.001	395	359
I42.001	1184	360	I			P54.301	395	360
J84.101	1184	361	J			I44.301	394	361
S72.101	1184	362	S			I85.901	394	362
R73.001	1180	363	R			R22.102	394	363
N83.201	1175	364	N			F01.903	393	364
D43.203	1171	365	D			F03 04	393	365
L30.903	1170	366	L			N45.905	393	366
O00.901	1162	367	O			J80 01	392	367
O82.001	1151	368	O			K92.802	392	368
T07 02	1142	369	T			K40.201	390	369
C15.301	1141	370	C			Q10.001	390	370
R51 01	1137	371	R			D69.004+N08.201*	389	371
D25.902	1136	372	D			H05.901	389	372
I27.901	1135	373	I			K63.809	389	373
I84.102	1133	374	I			R18 01	389	374
H50.101	1125	375	H			S05.801	389	375
K76.602	1125	376	K			S86.001	388	376
L50.802	1121	377	L			H50.201	387	377
I61.003	1120	378	I			C77.201	386	378
Z85.101	1113	379	Z			O10.901	385	379
K85 10	1109	380	K			H17.802	384	380
O32.101	1106	381	O			C18.401	382	381
C80 01	1104	382	C			N49.001	381	382
J62.801	1104	383	J			I21.902	380	383
R55 05	1101	384	R			Z51.137	380	384
I70.202	1099	385	I			S02.601	379	385
H16.001	1098	386	H			T14.007	379	386
J98.101	1097	387	J			Z98.861	379	387
Q55.602	1095	388	Q			H35.301	378	388
H50.001	1090	389	H			O36.501	378	389
D35.001	1087	390	D			S01.105	378	390
H20.904	1085	391	H			F45.901	377	391
K21.903	1081	392	K			K52.903	376	392
J31.003	1074	393	J			Z51.140	375	393
Z49.201	1069	394	Z			C78.802	374	394
E14.201+N08.303*	1061	395	E			S92.301	373	395
G51.001	1060	396	G			M65.961	371	396
S05.302	1054	397	S			C02.901	370	397
H40.202	1053	398	H			E06.301	369	398
Z93.001	1052	399	Z			H90.503	369	399
Z98.847	1041	400	Z			Z94.805	369	400
I50.904	1040	401	I			L98.407	368	401
R04.001	1032	402	R			J34.819	367	402
C25.901	1027	403	C			L52 01	367	403
D13.101	1027	404	D			Z51.108	367	404
C73 01	1026	405	C			K31.902	366	405
M48.801	1025	406	M			K40.901	366	406
S06.601	1019	407	S			N50.801	366	407
H33.506	1014	408	H			T91.201	366	408
I83.902	1014	409	I			G62.902	364	409
J43.907	1010	410	J			J34.301	361	410
J03.903	1009	411	J			Z51.118	360	411
I80.303	1007	412	I			S01.806	356	412
C15.501	1000	413	C			I07.101	355	413
Z51.130	996	414	Z			K62.803	355	414
H40.503	972	415	H			K65.901	355	415
K74.609+I98.202*	970	416	K			M47.121+G99.202*	355	416
C64 01	969	417	C			H47.001	354	417
Z98.831	969	418	Z			I63.801	354	418
J35.101	965	419	J			J70.001	354	419
R10.401	965	420	R			J94.804	353	420
S82.901	965	421	S			K52.913	353	421
D50.901	963	422	D			M33.101	353	422
E14.404+G59.001*	951	423	E			H71 03	352	423
C18.901	948	424	C			K31.824	352	424
N21.001	947	425	N			Q89.203	352	425
M54.382	940	426	M			S27.201	351	426
I77.101	937	427	I			H52.101	350	427
O34.102	934	428	O			K11.603	349	428
G40.501	931	429	G			M13.991	349	429
C79.816	928	430	C			I61.303	348	430
I72.003	918	431	I			H50.103	347	431
S06.903	918	432	S			I45.101	347	432
R50.901	917	433	R			S43.402	347	433
K74.608+I98.302*	913	434	K			Z51.109	347	434
C85.921	912	435	C			C79.806	346	435
Z95.001	912	436	Z			D61.901	346	436
N20.104	909	437	N			I21.403	346	437
R22.101	907	438	R			K85 06	344	438
I24.803	904	439	I			M47.993	344	439
T86.106	899	440	T			C77.401	343	440
D37.502	897	441	D			G90.901	342	441
H40.204	894	442	H			I51.701	342	442
Z98.802	885	443	Z			N13.202	342	443
Z98.852	885	444	Z			I70.901	340	444
R16.101	883	445	R			S62.301	340	445
S06.906	883	446	S			C18.301	339	446
G40.803	881	447	G			G93.002	339	447
A16.501	876	448	A			R52.301	339	448
R57.801	871	449	R			C77.301	338	449
I26.901	868	450	I			K52.912	338	450
Z51.115	868	451	Z			D32.002	336	451
S06.501	866	452	S			D32.009	336	452
R57.101	858	453	R			P39.402	336	453
C34.201	856	454	C			D17.201	335	454
Z95.502	856	455	Z			G62.904	335	455
D11.001	850	456	D			R36.001	335	456
I67.805	844	457	I			E27.806	334	457
E78.201	842	458	E			L50.801	332	458
R00.101	841	459	R			S42.401	332	459
S42.302	841	460	S			A18.019+M49.004*	331	460
O72.101	836	461	O			H21.002	331	461
D70 03	835	462	D			I50.912	331	462
K51.901	832	463	K			K01.101	331	463
S42.001	831	464	S			R09.101	331	464
D69.001	829	465	D			S02.901	331	465
F06.702	829	466	F			C79.814	330	466
C32.901	825	467	C			R17 01	330	467
G54.002	825	468	G			G82.203	328	468
C90.001	818	469	C			I70.905	327	469
J18.806	817	470	J			N32.901	327	470
J33.901	816	471	J			B49 09	326	471
N35.901	809	472	N			K91.802	326	472
K29.604	808	473	K			Z95.402	326	473
D41.402	807	474	D			N19 04	325	474
Z51.122	802	475	Z			J98.503	324	475
K29.402	799	476	K			K59.801	324	476
S32.802	797	477	S			D68.801	322	477
I40.001	794	478	I			G50.901	322	478
I27.001	793	479	I			P70.401	322	479
H49.001	788	480	H			R59.101	322	480
M51.302	787	481	M			C24.005	320	481
K20 04	784	482	K			C92.101	320	482
O73.001	777	483	O			Q01.801	320	483
I49.302	774	484	I			I51.702	319	484
S05.105	773	485	S			O26.601	319	485
I25.105	771	486	I			S42.203	318	486
T81.408	770	487	T			K72.001	318	487
D46.901	765	488	D			I88.902	318	488
O99.101	762	489	O			L27.002	318	489
S82.001	761	490	S			S02.101	315	490
H54.402	758	491	H			D53.101	315	491
Z03.801	758	492	Z			J32.004	315	492
J43.903	754	493	J			J38.302	314	493
H81.201	750	494	H			I25.601	314	494
I49.901	749	495	I			S02.103	313	495
C77.205	748	496	C			R07.401	313	496
H25.102	743	497	H			E14.101	313	497
O44.002	738	498	O			S05.803	312	498
Z51.007	738	499	Z			S52.004	312	499
D44.301	729	500	D			M41.991	311	500
D73.101	729	501	D
N81.201	729	502	N
D37.101	728	503	D
N73.902	726	504	N
Z51.002	726	505	Z
K80.503	720	506	K
Z93.301	720	507	Z
M75.002	715	508	M
D41.002	714	509	D
K22.902	713	510	K
A16.505	712	511	A
E87.501	712	512	E
K52.907	712	513	K
N23 01	709	514	N
I50.910	701	515	I
N70.103	699	516	N
L72.001	695	517	L
H93.101	694	518	H
I05.201	694	519	I
G51.301	693	520	G
I65.203	692	521	I
T81.402	692	522	T
J93.901	690	523	J
J98.802	690	524	J
O00.805	689	525	O
S06.904	685	526	S
G06.001	681	527	G
J03.902	681	528	J
Q53.901	680	529	Q
R31 01	680	530	R
E11.102	674	531	E
Z51.125	674	532	Z
J47 03	673	533	J
L30.901	671	534	L
N13.502	671	535	N
Z98.828	666	536	Z
K29.101	663	537	K
K81.002	663	538	K
K31.807	662	539	K
K29.501	661	540	K
I67.104	660	541	I
K50.901	660	542	K
C83.302	657	543	C
J46 01	657	544	J
K44.901	656	545	K
S92.001	656	546	S
S82.902	654	547	S
Q12.001	653	548	Q
C77.103	647	549	C
N43.302	647	550	N
C79.838	642	551	C
N26 03	642	552	N
H44.501	641	553	H
H65.903	641	554	H
M32.105+N08.505*	639	555	M
A46.001	636	556	A
I65.001	636	557	I
A86.002	635	558	A
N85.601	633	559	N
L23.901	630	560	L
D38.302	629	561	D
Q28.301	629	562	Q
S83.203	629	563	S
P52.901	626	564	P
Z96.601	626	565	Z
Z95.002	625	566	Z
N81.101	624	567	N
Q85.907	622	568	Q
E83.303	619	569	E
H02.401	615	570	H
N19 01	615	571	N
S12.901	612	572	S
J30.401	611	573	J
E07.803	610	574	E
K52.915	610	575	K
E87.201	608	576	E
K70.301	608	577	K
S02.201	607	578	S
S05.501	602	579	S
E27.805	599	580	E
D12.601	598	581	D
S72.901	597	582	S
H02.001	596	583	H
K86.901	590	584	K
S83.502	589	585	S
B35.301	588	586	B
C18.201	586	587	C
J85.201	586	588	J
D17.101	585	589	D
G97.809	585	590	G
S82.401	584	591	S
D12.801	582	592	D
K75.001	581	593	K
I62.001	578	594	I
K22.802	578	595	K
Z51.013	577	596	Z
Z97.501	576	597	Z
H44.001	569	598	H
K71.901	568	599	K
I77.109	567	600	I
G96.103	566	601	G
B90.901	559	602	B
I71.000	558	603	I
K52.902	558	604	K
K25.401	556	605	K
D17.001	555	606	D
E46 02	555	607	E
A16.208	554	608	A
K52.001	553	609	K
M51.802	553	610	M
N10 03	552	611	N
S72.102	552	612	S
D61.902	551	613	D
I21.001	550	614	I
N47 02	550	615	N
L97 01	549	616	L
A53.901	548	617	A
K57.101	546	618	K
Z90.701	546	619	Z
K63.901	542	620	K
N47 01	541	621	N
S52.501	541	622	S
T09.302	541	623	T
K58.903	538	624	K
N39.302	538	625	N
M17.903	537	626	M
N17.901	532	627	N
J31.001	529	628	J
I69.801	526	629	I
C26.802	523	630	C
N28.904	519	631	N
L25.901	516	632	L
D18.001	514	633	D
H11.001	513	634	H
I67.103	512	635	I
G93.102	510	636	G
S02.802	510	637	S
I84.901	508	638	I
I45.601	506	639	I
I50.906	506	640	I
N84.001	506	641	N
D48.003	503	642	D
K65.902	501	643	K
H90.502	500	644	H
N46 05	500	645	N
D33.305	499	646	D
K22.003	499	647	K
R94.601	498	648	R
C77.501	496	649	C
K81.901	496	650	K
I51.706	495	651	I
S00.003	494	652	S
E04.101	493	653	E
K59.001	491	654	K
S52.901	491	655	S
T80.201	488	656	T
D68.901	485	657	D
O14.101	485	658	O
I67.101	484	659	I
K76.903	483	660	K
S42.101	483	661	S
K65.004	482	662	K
Q52.801	481	663	Q
O44.104	478	664	O
S06.902	478	665	S
G04.902	476	666	G
I21.102	476	667	I
N60.101	476	668	N
K56.501	475	669	K
S22.401	472	670	S
M16.901	470	671	M
A41.901	467	672	A
D69.501	467	673	D
I77.104	467	674	I
S06.401	467	675	S
I67.102	466	676	I
O99.803	464	677	O
H31.401	463	678	H
H49.201	463	679	H
F32.902	460	680	F
I12.908	459	681	I
K83.006	459	682	K
L40.901	458	683	L
K29.301	456	684	K
B17.101	454	685	B
D32.008	454	686	D
J04.203	454	687	J
H90.501	453	688	H
O30.001	452	689	O
M53.261	450	690	M
H16.901	448	691	H
I51.703	447	692	I
E11.504	446	693	E
G30.901	445	694	G
D69.302	443	695	D
K86.101	442	696	K
L03.901	441	697	L
T08 01	441	698	T
N13.203	438	699	N
J34.103	437	700	J
H27.102	436	701	H
K65.809	435	702	K
J86.901	434	703	J
H10.901	433	704	H
J06.001	432	705	J
E66.902	430	706	E
I12.904	430	707	I
K26.902	429	708	K
G25.202	428	709	G
D68.902	426	710	D
T14.003	425	711	T
S05.601	423	712	S
Z90.004	423	713	Z
J45.902	421	714	J
Z90.005	421	715	Z
C16.301	420	716	C
K11.901	420	717	K
S04.001	420	718	S
D56.901	419	719	D
K20 01	417	720	K
Z90.003	417	721	Z
H40.002	415	722	H
K86.301	415	723	K
L30.902	415	724	L
L98.901	413	725	L
R91 01	412	726	R
H26.403	411	727	H
J05.101	411	728	J
S01.001	411	729	S
N30.201	409	730	N
O44.001	407	731	O
S00.803	406	732	S
Z47.003	405	733	Z
C79.809	403	734	C
R19.002	402	735	R
S82.211	402	736	S
H46 03	401	737	H
Z94.801	401	738	Z
Z98.820	401	739	Z
K31.816	399	740	K
L40.001	399	741	L
P83.101	399	742	P
D12.501	398	743	D
N61 11	396	744	N
N80.303	396	745	N
R90.001	392	746	R
G91.901	391	747	G
G61.001	390	748	G
L72.101	390	749	L
N28.902	390	750	N
D73.002	389	751	D
I64 03	387	752	I
R53 01	387	753	R
H81.001	386	754	H
K35.903	385	755	K
S52.202	385	756	S
Z98.818	385	757	Z
I67.202+G93.903*	384	758	I
Q61.301	384	759	Q
S32.401	383	760	S
H49.804	380	761	H
O41.101	380	762	O
E04.102	379	763	E
K43.902	379	764	K
M60.992	379	765	M
G12.202	378	766	G
N63 01	378	767	N
Z51.005	378	768	Z
H17.801	377	769	H
R04.201	376	770	R
T18.101	376	771	T
K61.001	375	772	K
G93.503	374	773	G
J03.101	374	774	J
K22.001	374	775	K
N31.901	374	776	N
O71.301	373	777	O
G35 01	372	778	G
I51.401	372	779	I
Z90.402	372	780	Z
D18.037	371	781	D
J30.402	371	782	J
C71.101	369	783	C
I48 01	369	784	I
J38.710	369	785	J
N88.801	369	786	N
C77.004	368	787	C
I87.105	367	788	I
K72.903	367	789	K
C25.001	366	790	C
D44.102	365	791	D
H27.101	365	792	H
Q24.807	364	793	Q
Z51.008	363	794	Z
S02.401	362	795	S
H47.201	361	796	H
J32.002	360	797	J
S82.801	358	798	S
H16.006	357	799	H
J40 01	357	800	J
L89 01	357	801	L
A18.302+K67.301*	355	802	A
C23 01	355	803	C
C24.007	354	804	C
P12.001	354	805	P
C79.826	351	806	C
R22.902	350	807	R
E06.502	349	808	E
E10.901	349	809	E
K29.702	348	810	K
M65.961	348	811	M
P54.301	348	812	P
Z96.101	348	813	Z
H33.508	347	814	H
E83.501	346	815	E
I47.104	346	816	I
H34.802	345	817	H
M35.001	345	818	M
J38.303	344	819	J
S05.106	344	820	S
S86.001	344	821	S
Z51.137	344	822	Z
H18.805	342	823	H
C95.002	341	824	C
L27.001	341	825	L
N45.905	341	826	N
S32.501	341	827	S
G62.902	340	828	G
B00.502+H19.102*	339	829	B
F01.903	339	830	F
G91.101	339	831	G
D33.901	336	832	D
G95.901	336	833	G
Q18.103	336	834	Q
T90.501	336	835	T
S02.902	334	836	S
Z98.837	334	837	Z
O10.901	333	838	O
F03 04	332	839	F
P38 01	332	840	P
F09 01	331	841	F
L97 02	331	842	L
G91.902	330	843	G
O36.501	330	844	O
K52.903	328	845	K
K60.302	327	846	K
C13.901	326	847	C
H90.503	326	848	H
O20.001	326	849	O
I61.302	325	850	I
J32.907	325	851	J
C16.001	324	852	C
D25.001	324	853	D
J80 01	324	854	J
K40.901	324	855	K
H71 03	323	856	H
S27.201	322	857	S
J34.301	321	858	J
K83.102	321	859	K
S02.601	321	860	S
I21.902	320	861	I
N83.804	319	862	N
N93.802	319	863	N
H50.201	318	864	H
I44.301	317	865	I
L98.407	317	866	L
S92.301	317	867	S
N84.101	316	868	N
P55.901	314	869	P
D69.004+N08.201*	313	870	D
K40.201	313	871	K
T14.007	313	872	T
Z51.108	313	873	Z
D68.801	312	874	D
I49.303	312	875	I
N02.801	312	876	N
N50.801	312	877	N
K31.824	311	878	K
N49.001	311	879	N
R22.102	311	880	R
K74.501	310	881	K
O26.601	309	882	O
Z51.109	307	883	Z
I63.801	306	884	I
K63.809	306	885	K
J34.819	305	886	J
F45.901	304	887	F
H21.002	304	888	H
M47.993	304	889	M
S05.801	304	890	S
D56.102	301	891	D
K62.803	301	892	K
S01.806	301	893	S
Z51.118	301	894	Z
K31.902	300	895	K
H47.001	299	896	H
I85.901	298	897	I
M13.991	298	898	M
J70.001	297	899	J
D32.009	296	900	D
E26.002	296	901	E
G90.901	296	902	G
H52.101	295	903	H
K92.802	295	904	K
D32.002	294	905	D
R52.301	294	906	R
H05.901	293	907	H
H17.802	293	908	H
J94.804	293	909	J
Q10.001	292	910	Q
E05.905+H06.203	291	911	E
H50.104	291	912	H
K52.913	288	913	K
C77.201	287	914	C
I45.101	287	915	I
I61.303	287	916	I
R09.101	287	917	R
A18.019+M49.004*	286	918	A
S82.101	286	919	S
C18.401	285	920	C
K91.802	285	921	K
S01.105	285	922	S
S43.402	285	923	S
C24.005	284	924	C
C78.802	283	925	C
I07.101	283	926	I
Z94.805	283	927	Z
G82.203	282	928	G
I51.701	282	929	I
L52 01	282	930	L
D69.403	281	931	D
Z51.140	281	932	Z
L72.903	280	933	L
P39.402	280	934	P
N32.901	279	935	N
K11.603	278	936	K
D17.201	276	937	D
E14.101	276	938	E
I88.902	276	939	I
K52.912	275	940	K
T91.201	275	941	T
G62.904	274	942	G
S02.901	274	943	S
E06.301	273	944	E
C18.301	272	945	C
C79.806	271	946	C
I77.103	271	947	I
M85.691	271	948	M
C02.901	270	949	C
K85 06	270	950	K
P70.401	270	951	P
R18 01	270	952	R
K22.804	269	953	K
Q01.801	269	954	Q
C18.601	267	955	C
G93.002	267	956	G
A18.202	266	957	A
J38.302	266	958	J
K56.605	266	959	K
M33.101	266	960	M
N19 04	266	961	N
R59.101	266	962	R
M41.991	265	963	M
S62.301	265	964	S
Z98.861	265	965	Z
I25.601	264	966	I
I50.912	264	967	I
L20.803	264	968	L
Z51.006	264	969	Z
D53.101	263	970	D
J34.107	262	971	J
L50.801	262	972	L
Z98.821	262	973	Z
Q89.203	261	974	Q
R17 01	261	975	R
C92.101	260	976	C
L08.912	260	977	L
S52.004	260	978	S
H50.103	259	979	H
J32.004	259	980	J
M89.992	259	981	M
Z95.402	259	982	Z
S02.103	258	983	S
K65.901	257	984	K
Z51.129	257	985	Z
C79.001	256	986	C
H26.201	256	987	H
I62.002	256	988	I
N13.202	256	989	N
D75.807	255	990	D
I20.801	255	991	I
R36.001	255	992	R
D61.901	254	993	D
G50.901	254	994	G
J38.304	254	995	J
O69.206	254	996	O
S42.401	254	997	S
C77.401	253	998	C
E27.806	253	999	E
G58.001	253	1000	G
K62.901	253	1001	K
R07.401	253	1002	R
I51.702	252	1003	I
S02.101	252	1004	S
B49 09	251	1005	B
D48.705	251	1006	D
G82.202	249	1007	G
M25.491	249	1008	M
S29.901	249	1009	S
L27.002	248	1010	L
S42.203	248	1011	S
A18.306+K93.003*	247	1012	A
C77.301	247	1013	C
G44.805	247	1014	G
K29.801	247	1015	K
K81.008	247	1016	K
M65.991	247	1017	M
P26.901	247	1018	P
A41.902	246	1019	A
K22.201	246	1020	K
M47.121+G99.202*	246	1021	M
N97.901	246	1022	N
O44.103	246	1023	O
I70.905	245	1024	I
L50.901	245	1025	L
O98.401	245	1026	O
S02.102	244	1027	S
I20.802	242	1028	I
Z98.862	242	1029	Z
G93.501	241	1030	G
G31.201	240	1031	G
I70.901	240	1032	I
O36.502	240	1033	O
J45.901	239	1034	J
N60.202	239	1035	N
K75.401	238	1036	K
C79.814	237	1037	C
J98.503	237	1038	J
F06.701	236	1039	F
H34.101	236	1040	H
Z51.131	236	1041	Z
K65.013	235	1042	K
K72.001	235	1043	K
P03.901	235	1044	P
I61.904	234	1045	I
M46.181	234	1046	M
S02.701	234	1047	S
I61.902	233	1048	I
S42.201	233	1049	S
C78.603	232	1050	C
I50.901	232	1051	I
N13.501	232	1052	N
P05.102	232	1053	P
G44.103	231	1054	G
K27.902	231	1055	K
K71.602	230	1056	K
L90.501	230	1057	L
M60.991	230	1058	M
D47.101	229	1059	D
N30.804	229	1060	N
N61 02	229	1061	N
E06.101	228	1062	E
N13.503	228	1063	N
O02.102	228	1064	O
P07.001	228	1065	P
D38.401	227	1066	D
I70.003	227	1067	I
N32.001	227	1068	N
Z95.401	227	1069	Z
B44.101+J99.803*	226	1070	B
R42 02	226	1071	R
S05.109	226	1072	S
R09.201	225	1073	R
Z98.846	225	1074	Z
C71.201	224	1075	C
I63.904	224	1076	I
D06.901	223	1077	D
I34.002	223	1078	I
S05.604	223	1079	S
K52.901	222	1080	K
L82 01	222	1081	L
O72.004	222	1082	O
I44.001	221	1083	I
K31.808	221	1084	K
N19 02	221	1085	N
S05.803	221	1086	S
G95.001	220	1087	G
I25.102	219	1088	I
N28.820	219	1089	N
D10.901	218	1090	D
D18.006	218	1091	D
I51.503	218	1092	I
T93.104	218	1093	T
L90.502	217	1094	L
Q82.500	217	1095	Q
H50.202	216	1096	H
I21.909	216	1097	I
J69.001	216	1098	J
N41.101	215	1099	N
K57.301	214	1100	K
H46 02	213	1101	H
J35.801	213	1102	J
K62.301	213	1103	K
T91.102	213	1104	T
C60.901	212	1105	C
R42 01	212	1106	R
Z95.802	212	1107	Z
I85.001	211	1108	I
T91.103	211	1109	T
D15.001	210	1110	D
I61.501	210	1111	I
M71.261	210	1112	M
Z37.201	210	1113	Z
H35.807	209	1114	H
K12.107	209	1115	K
N97.902	209	1116	N
F20.901	208	1117	F
G04.904	208	1118	G
G36.001	208	1119	G
K09.201	208	1120	K
K12.103	208	1121	K
D56.001	207	1122	D
G52.802	207	1123	G
C52 01	206	1124	C
C78.803	206	1125	C
N04.201	206	1126	N
Z90.501	206	1127	Z
E87.802	205	1128	E
O00.103	204	1129	O
Q45.301	204	1130	Q
T98.306	204	1131	T
C44.302	203	1132	C
C76.501	203	1133	C
C78.101	203	1134	C
Q54.903	203	1135	Q
S06.802	203	1136	S
N36.201	202	1137	N
A53.001	201	1138	A
K72.904	201	1139	K
C71.905	200	1140	C
S02.001	200	1141	S
C76.002	199	1142	C
G93.101	199	1143	G
O45.901	199	1144	O
K01.101	198	1145	K
K31.823	198	1146	K
Q55.604	198	1147	Q
G43.901	197	1148	G
J02.901	197	1149	J
K36 02	197	1150	K
R61.002	197	1151	R
C78.601	196	1152	C
C92.005	196	1153	C
F45.302	196	1154	F
G93.810	196	1155	G
H49.101	196	1156	H
B24 01	195	1157	B
N34.201	195	1158	N
N81.601	195	1159	N
S52.101	195	1160	S
N87.102	194	1161	N
C91.101	193	1162	C
G81.901	193	1163	G
H66.903	193	1164	H
I05.001	193	1165	I
M35.201	193	1166	M
P78.802	192	1167	P
Q67.601	192	1168	Q
T15.001	192	1169	T
Z51.102	192	1170	Z
G83.401	191	1171	G
D44.401	190	1172	D
O83.101	190	1173	O
P21.101	190	1174	P
S32.101	190	1175	S
C69.201	189	1176	C
H33.301	189	1177	H
I50.103	189	1178	I
O00.101	189	1179	O
N80.901	188	1180	N
L24.802	187	1181	L
S42.403	187	1182	S
S52.601	187	1183	S
M79.001	186	1184	M
S02.402	186	1185	S
T58 01	186	1186	T
D00.101	185	1187	D
K22.101	185	1188	K
N95.102	185	1189	N
Z30.503	185	1190	Z
D69.401	184	1191	D
G95.902	184	1192	G
I84.201	184	1193	I
K29.610	184	1194	K
K63.804	184	1195	K
J39.203	183	1196	J
K92.207	183	1197	K
Z85.403	183	1198	Z
Z98.859	183	1199	Z
A04.903	182	1200	A
B37.301+N77.101*	182	1201	B
H50.004	182	1202	H
H55 02	182	1203	H
J39.202	182	1204	J
K59.801	182	1205	K
N20.901	182	1206	N
T14.002	182	1207	T
H35.008	181	1208	H
H49.002	181	1209	H
J98.805	181	1210	J
M84.193	181	1211	M
H40.103	180	1212	H
N72 03	180	1213	N
T26.401	180	1214	T
K92.205	179	1215	K
M19.191	179	1216	M
C81.901	178	1217	C
I13.902	178	1218	I
I61.401	178	1219	I
K92.202	178	1220	K
O36.401	178	1221	O
C17.001	177	1222	C
D58.901	177	1223	D
I66.001	177	1224	I
E32.001	176	1225	E
I51.901	176	1226	I
I67.802	176	1227	I
N85.101	176	1228	N
S62.601	176	1229	S
Z85.802	176	1230	Z
A49.903	175	1231	A
D18.039	175	1232	D
D56.902	175	1233	D
H33.401	175	1234	H
J38.001	175	1235	J
K35.102	175	1236	K
O04.901	175	1237	O
T91.104	175	1238	T
C79.829	174	1239	C
H05.102	174	1240	H
I35.101	174	1241	I
M79.981	174	1242	M
D73.505	173	1243	D
Z31.101	173	1244	Z
Z42.014	173	1245	Z
C95.901	172	1246	C
I15.901	172	1247	I
M34.800	172	1248	M
O40 01	172	1249	O
S01.102	172	1250	S
C79.839	171	1251	C
E11.101	171	1252	E
I06.201	171	1253	I
O35.901	171	1254	O
S43.001	171	1255	S
I82.901	170	1256	I
N85.001	170	1257	N
O04.902	170	1258	O
Z51.019	170	1259	Z
B01.901	169	1260	B
I71.401	169	1261	I
K31.819	169	1262	K
K40.301	168	1263	K
R05 01	168	1264	R
S00.002	168	1265	S
S27.101	168	1266	S
Z98.807	168	1267	Z
G62.903	167	1268	G
N43.304	167	1269	N
O69.803	167	1270	O
O64.101	166	1271	O
Q04.901	166	1272	Q
S72.402	166	1273	S
T93.201	166	1274	T
H33.505	165	1275	H
I60.201	165	1276	I
K62.303	165	1277	K
K70.901	165	1278	K
E05.903+I43.802*	164	1279	E
N83.806	164	1280	N
S72.301	164	1281	S
J38.711	163	1282	J
M89.392	163	1283	M
N41.901	163	1284	N
T92.102	163	1285	T
A17.001+G01 02*	162	1286	A
K12.212	162	1287	K
N32.301	162	1288	N
S01.807	162	1289	S
T63.003	162	1290	T
C38.301	161	1291	C
I66.903	161	1292	I
N20.103	161	1293	N
O13 01	161	1294	O
P21.001	161	1295	P
S54.201	161	1296	S
B90.902	160	1297	B
G93.003	160	1298	G
N13.801	160	1299	N
Q04.304	160	1300	Q
T26.901	160	1301	T
D23.306	159	1302	D
D73.401	159	1303	D
L91.001	159	1304	L
N30.401	159	1305	N
N42.802	159	1306	N
O04.905	159	1307	O
Z98.844	159	1308	Z
B00.203	158	1309	B
B27.901	158	1310	B
N95.101	158	1311	N
S82.601	158	1312	S
Z93.501	158	1313	Z
I25.501	157	1314	I
O99.201	157	1315	O
R58.001	157	1316	R
C76.201	156	1317	C
D17.901	156	1318	D
E05.002+H06.201*	156	1319	E
J38.601	156	1320	J
R64 01	156	1321	R
S06.204	156	1322	S
S53.101	156	1323	S
S82.301	156	1324	S
C85.910	155	1325	C
H04.503	155	1326	H
H34.801	155	1327	H
Q44.601	155	1328	Q
Z50.103	155	1329	Z
H35.009	154	1330	H
I25.201	154	1331	I
I63.502	154	1332	I
I88.901	154	1333	I
N81.801	154	1334	N
Z94.802	154	1335	Z
Z97.801	154	1336	Z
G47.001	153	1337	G
M75.401	153	1338	M
O34.802	153	1339	O
P28.501	153	1340	P
Q21.301	153	1341	Q
R94.401	153	1342	R
Z51.116	153	1343	Z
D48.706	152	1344	D
H21.502	152	1345	H
K83.801	152	1346	K
S27.001	152	1347	S
Z51.804	152	1348	Z
E16.201	151	1349	E
F07.202	151	1350	F
K11.501	151	1351	K
N83.902	151	1352	N
P71.101	151	1353	P
G72.301	150	1354	G
G92 01	150	1355	G
J45.904	150	1356	J
N05.904	150	1357	N
R60.002	150	1358	R
A18.016+M49.001*	149	1359	A
D75.202	149	1360	D
E87.202	149	1361	E
I20.901	149	1362	I
I63.802	149	1363	I
C79.601	148	1364	C
D32.012	148	1365	D
H35.402	148	1366	H
L03.104	148	1367	L
L40.501+M07.301*	148	1368	L
M86.991	148	1369	M
Z98.851	148	1370	Z
I05.101	147	1371	I
I21.003	147	1372	I
K92.901	147	1373	K
N82.303	147	1374	N
Q15.001	147	1375	Q
S52.401	147	1376	S
H90.801	146	1377	H
I65.201	146	1378	I
J84.102	146	1379	J
K09.202	146	1380	K
N42.901	146	1381	N
O63.003	146	1382	O
T06.802	146	1383	T
E53.806+G32.005*	145	1384	E
K22.813	145	1385	K
N15.101	145	1386	N
N97.102	145	1387	N
S32.301	145	1388	S
S37.001	145	1389	S
S83.402	145	1390	S
Z47.001	145	1391	Z
H11.804	144	1392	H
M25.894	144	1393	M
S06.801	144	1394	S
S39.003	144	1395	S
T84.001	144	1396	T
H02.101	143	1397	H
H61.901	143	1398	H
N28.901	143	1399	N
R19.001	143	1400	R
Z43.201	143	1401	Z
C18.002	142	1402	C
C92.402	142	1403	C
J21.902	142	1404	J
J37.001	142	1405	J
O43.106	142	1406	O
R22.201	142	1407	R
S05.303	142	1408	S
A18.301	141	1409	A
C78.604	141	1410	C
I80.902	141	1411	I
R22.401	141	1412	R
R59.002	141	1413	R
T81.002	140	1414	T
B02.203+G53.003*	139	1415	B
B19.901	139	1416	B
C21.101	139	1417	C
C55 01	139	1418	C
D05.901	139	1419	D
K22.501	139	1420	K
L02.302	139	1421	L
Z51.010	139	1422	Z
C04.901	138	1423	C
D12.201	138	1424	D
H16.005	138	1425	H
I72.801	138	1426	I
L90.503	138	1427	L
M06.101	138	1428	M
N28.808	138	1429	N
S72.311	138	1430	S
C65 01	137	1431	C
D60.901	137	1432	D
E23.202	137	1433	E
K31.102	137	1434	K
M62.482	137	1435	M
R57.102	137	1436	R
C07 01	136	1437	C
C85.101	136	1438	C
D32.004	136	1439	D
P77 01	136	1440	P
T81.808	136	1441	T
C16.002	135	1442	C
D11.701	135	1443	D
M30.301	135	1444	M
N43.303	135	1445	N
N90.402	135	1446	N
C79.822	134	1447	C
D32.010	134	1448	D
E32.801	134	1449	E
H17.803	134	1450	H
H49.202	134	1451	H
I49.101	134	1452	I
K22.806	134	1453	K
L28.101	134	1454	L
N46 01	134	1455	N
A18.104+N29.101*	133	1456	A
H04.504	133	1457	H
K65.002	133	1458	K
Z42.013	133	1459	Z
D10.101	132	1460	D
E16.101	132	1461	E
H04.303	132	1462	H
H16.305	132	1463	H
H35.006	132	1464	H
I67.901	132	1465	I
M53.221	132	1466	M
O90.806	132	1467	O
P08.001	132	1468	P
C15.801	131	1469	C
H40.001	131	1470	H
J32.902	131	1471	J
M51.202	131	1472	M
N13.401	131	1473	N
O34.806	131	1474	O
P61.101	131	1475	P
Q51.801	131	1476	Q
R57.001	131	1477	R
D15.201	130	1478	D
D17.504	130	1479	D
G04.907	130	1480	G
I00 03	130	1481	I
N83.001	130	1482	N
O32.201	130	1483	O
Z98.842	130	1484	Z
D36.705	129	1485	D
H02.003	129	1486	H
I06.101	129	1487	I
I65.204	129	1488	I
I74.301	129	1489	I
N13.302	129	1490	N
P24.001	129	1491	P
E14.601	128	1492	E
K12.102	128	1493	K
L57.801	128	1494	L
M17.301	128	1495	M
P58.202	128	1496	P
T14.401	128	1497	T
A18.209	127	1498	A
C39.901	127	1499	C
E05.804	127	1500	E
G93.401	127	1501	G
I45.903	127	1502	I
J03.906	127	1503	J
R52.202	127	1504	R
S02.002	127	1505	S
S82.501	127	1506	S
J86.006	126	1507	J
O73.004	126	1508	O
S82.302	126	1509	S
S82.803	126	1510	S
S92.101	126	1511	S
A18.018+M49.003*	125	1512	A
C71.901	125	1513	C
G11.904	125	1514	G
O71.401	125	1515	O
S05.102	125	1516	S
A18.103	124	1517	A
D18.011	124	1518	D
D26.001	124	1519	D
G93.601	124	1520	G
R00.201	124	1521	R
Z51.004	124	1522	Z
Z51.011	124	1523	Z
C66 01	123	1524	C
D64.901	123	1525	D
I48 03	123	1526	I
P15.401	123	1527	P
Z98.833	123	1528	Z
N45.901	122	1529	N
Q65.804	122	1530	Q
S83.503	122	1531	S
Z35.501	122	1532	Z
C05.901	121	1533	C
G06.002	121	1534	G
G93.407	121	1535	G
I49.804	121	1536	I
L10.001	121	1537	L
M67.402	121	1538	M
O03.905	121	1539	O
R55 04	121	1540	R
S73.001	121	1541	S
Z51.133	121	1542	Z
D32.032	120	1543	D
I51.301	120	1544	I
K40.903	120	1545	K
K55.007	120	1546	K
K70.101	120	1547	K
K83.007	120	1548	K
M33.201	120	1549	M
S06.905	120	1550	S
B00.903	119	1551	B
B30.901+H13.106*	119	1552	B
E53.802+G32.001*	119	1553	E
G93.403	119	1554	G
H35.802	119	1555	H
H92.001	119	1556	H
I67.501	119	1557	I
Z03.001	119	1558	Z
Z94.804	119	1559	Z
C57.001	118	1560	C
D16.202	118	1561	D
E28.201	118	1562	E
H18.401	118	1563	H
I83.001	118	1564	I
K22.601	118	1565	K
K25.501	118	1566	K
K63.210	118	1567	K
K85 13	118	1568	K
M34.902	118	1569	M
M48.021	118	1570	M
T81.301	118	1571	T
Z95.801	118	1572	Z
C16.201	117	1573	C
E14.403+G63.202*	117	1574	E
G37.802	117	1575	G
H16.002	117	1576	H
J92.901	117	1577	J
K12.211	117	1578	K
C30.001	116	1579	C
C78.605	116	1580	C
I87.101	116	1581	I
J36 01	116	1582	J
M86.691	116	1583	M
M86.994	116	1584	M
N73.801	116	1585	N
R76.803	116	1586	R
S13.101	116	1587	S
D32.035	115	1588	D
G90.301	115	1589	G
H61.001	115	1590	H
H71 06	115	1591	H
I81 02	115	1592	I
I88.001	115	1593	I
L02.901	115	1594	L
M86.962	115	1595	M
N45.902	115	1596	N
D48.303	114	1597	D
H05.902	114	1598	H
H20.004	114	1599	H
I60.101	114	1600	I
K31.828	114	1601	K
K66.001	114	1602	K
P72.201	114	1603	P
S82.212	114	1604	S
A86.001	113	1605	A
I33.006	113	1606	I
I50.908	113	1607	I
K44.902	113	1608	K
N70.102	113	1609	N
Z42.002	113	1610	Z
Z85.701	113	1611	Z
Z98.848	113	1612	Z
C91.001	112	1613	C
D16.201	112	1614	D
D37.703	112	1615	D
E87.001	112	1616	E
L81.901	112	1617	L
H05.001	111	1618	H
K29.608	111	1619	K
K66.801	111	1620	K
P61.001	111	1621	P
D13.601	110	1622	D
E87.302	110	1623	E
H81.101	110	1624	H
I44.101	110	1625	I
K82.804	110	1626	K
L08.919	110	1627	L
S12.001	110	1628	S
I49.102	109	1629	I
I82.806	109	1630	I
J38.202	109	1631	J
K86.201	109	1632	K
Q53.902	109	1633	Q
S80.102	109	1634	S
S92.501	109	1635	S
Z98.201	109	1636	Z
H18.101	108	1637	H
K65.009	108	1638	K
K83.107	108	1639	K
N30.901	108	1640	N
O03.903	108	1641	O
R93.201	108	1642	R
C44.101	107	1643	C
D48.001	107	1644	D
D72.103	107	1645	D
H35.307	107	1646	H
H46 01	107	1647	H
H66.904	107	1648	H
K85 01	107	1649	K
N83.102	107	1650	N
R42 03	107	1651	R
S12.102	107	1652	S
S36.001	107	1653	S
S84.102	107	1654	S
D14.001	106	1655	D
G40.601	106	1656	G
H74.802	106	1657	H
I35.202	106	1658	I
I86.401	106	1659	I
J34.805	106	1660	J
L08.911	106	1661	L
N83.101	106	1662	N
O43.103	106	1663	O
P74.301	106	1664	P
S14.101	106	1665	S
C39.801	105	1666	C
H33.101	105	1667	H
H49.903	105	1668	H
H57.001	105	1669	H
I47.114	105	1670	I
I77.604	105	1671	I
K70.001	105	1672	K
M87.251	105	1673	M
R56.001	105	1674	R
S02.602	105	1675	S
T79.301	105	1676	T
G40.306	104	1677	G
L08.909	104	1678	L
L12.001	104	1679	L
L80 01	104	1680	L
O01.902	104	1681	O
R60.901	104	1682	R
C79.201	103	1683	C
E85.003	103	1684	E
I77.609	103	1685	I
K14.803	103	1686	K
K63.102	103	1687	K
M47.221+G55.201*	103	1688	M
M87.991	103	1689	M
S06.001	103	1690	S
S81.901	103	1691	S
S90.301	103	1692	S
Z51.016	103	1693	Z
C24.101	102	1694	C
D31.601	102	1695	D
E10.902	102	1696	E
G25.801	102	1697	G
G44.001	102	1698	G
L58.901	102	1699	L
R40.201	102	1700	R
Z98.850	102	1701	Z
G91.001	101	1702	G
H83.301	101	1703	H
I67.806	101	1704	I
L02.103	101	1705	L
M40.291	101	1706	M
Q22.803	101	1707	Q
S14.301	101	1708	S
C43.701	100	1709	C
C95.902	100	1710	C
G24.801	100	1711	G
I47.103	100	1712	I
K14.901	100	1713	K
Q27.812	100	1714	Q
Q28.902	100	1715	Q
R54 01	100	1716	R
D32.006	99	1717	D
G12.206	99	1718	G
H21.802	99	1719	H
K27.503	99	1720	K
Q11.202	99	1721	Q
Q85.903	99	1722	Q
R59.904	99	1723	R
S83.604	99	1724	S
D16.405	98	1725	D
G12.207	98	1726	G
G25.901	98	1727	G
J90 02	98	1728	J
L03.103	98	1729	L
R22.202	98	1730	R
T14.501	98	1731	T
Z85.405	98	1732	Z
G31.903	97	1733	G
I42.902	97	1734	I
M31.901	97	1735	M
M80.081	97	1736	M
S39.908	97	1737	S
C71.301	96	1738	C
H49.102	96	1739	H
I47.112	96	1740	I
M35.101	96	1741	M
M80.082	96	1742	M
O01.101	96	1743	O
O14.901	96	1744	O
R22.402	96	1745	R
S36.105	96	1746	S
T63.401	96	1747	T
G40.305	95	1748	G
G82.502	95	1749	G
I61.105	95	1750	I
I64 04	95	1751	I
J98.408	95	1752	J
N44 01	95	1753	N
S54.001	95	1754	S
A50.901	94	1755	A
C77.802	94	1756	C
D14.101	94	1757	D
I36.101	94	1758	I
I89.101	94	1759	I
K29.302	94	1760	K
K37 01	94	1761	K
K55.901	94	1762	K
K66.901	94	1763	K
M00.902	94	1764	M
O34.803	94	1765	O
O66.401	94	1766	O
P05.101	94	1767	P
S13.104	94	1768	S
S22.201	94	1769	S
S82.804	94	1770	S
T93.101	94	1771	T
Z85.901	94	1772	Z
B49 04	93	1773	B
C71.501	93	1774	C
H35.302	93	1775	H
I74.302	93	1776	I
J39.219	93	1777	J
K29.304	93	1778	K
K59.002	93	1779	K
L70.901	93	1780	L
N50.901	93	1781	N
N73.201	93	1782	N
N90.302	93	1783	N
Q55.605	93	1784	Q
R82.001	93	1785	R
S66.902	93	1786	S
C15.802	92	1787	C
C51.901	92	1788	C
C78.504	92	1789	C
D06.001	92	1790	D
G31.801	92	1791	G
I82.101	92	1792	I
J04.002	92	1793	J
L29.901	92	1794	L
M19.871	92	1795	M
M79.391	92	1796	M
N32.302	92	1797	N
N75.001	92	1798	N
Q27.001	92	1799	Q
B17.206	91	1800	B
C79.807	91	1801	C
D30.001	91	1802	D
H31.402	91	1803	H
K05.103	91	1804	K
K13.719	91	1805	K
K82.803	91	1806	K
M81.091	91	1807	M
T84.006	91	1808	T
A16.401	90	1809	A
C71.601	90	1810	C
D18.022	90	1811	D
D23.101	90	1812	D
K86.801	90	1813	K
M84.161	90	1814	M
N35.001	90	1815	N
T13.001	90	1816	T
B37.001	89	1817	B
C16.801	89	1818	C
G04.908	89	1819	G
G24.501	89	1820	G
I21.403	89	1821	I
J32.201	89	1822	J
M87.051	89	1823	M
N35.903	89	1824	N
N46 02	89	1825	N
S42.301	89	1826	S
C38.402	88	1827	C
C76.304	88	1828	C
D23.901	88	1829	D
D59.101	88	1830	D
H70.101	88	1831	H
I36.102	88	1832	I
L57.402	88	1833	L
M94.881	88	1834	M
Q82.503	88	1835	Q
R73.902	88	1836	R
T86.105	88	1837	T
A87.901	87	1838	A
B49 02	87	1839	B
D18.020	87	1840	D
D25.201	87	1841	D
G57.101	87	1842	G
H30.801	87	1843	H
J36 02	87	1844	J
J98.405	87	1845	J
M23.191	87	1846	M
O43.101	87	1847	O
R57.901	87	1848	R
R79.806	87	1849	R
S91.302	87	1850	S
T09.301	87	1851	T
T11.001	87	1852	T
Z98.858	87	1853	Z
B07 04	86	1854	B
D13.201	86	1855	D
D41.201	86	1856	D
H18.102	86	1857	H
H72.901	86	1858	H
I42.201	86	1859	I
I50.911	86	1860	I
I61.102	86	1861	I
M54.562	86	1862	M
M89.899	86	1863	M
N61 04	86	1864	N
Q35.901	86	1865	Q
C03.901	85	1866	C
C40.201	85	1867	C
F03 03	85	1868	F
H33.204	85	1869	H
I47.202	85	1870	I
J84.108	85	1871	J
K20 02	85	1872	K
K65.003	85	1873	K
N48.806	85	1874	N
O44.102	85	1875	O
Q87.401	85	1876	Q
D18.029	84	1877	D
D32.022	84	1878	D
G12.209	84	1879	G
K56.101	84	1880	K
M79.091	84	1881	M
A18.108+N51.101*	83	1882	A
C85.920	83	1883	C
E06.902	83	1884	E
F03 01	83	1885	F
H11.201	83	1886	H
K42.902	83	1887	K
K83.808	83	1888	K
M19.992	83	1889	M
N76.001	83	1890	N
S05.502	83	1891	S
S09.801	83	1892	S
A18.402	82	1893	A
I85.902	82	1894	I
L10.901	82	1895	L
M19.991	82	1896	M
M31.403	82	1897	M
P78.301	82	1898	P
S42.402	82	1899	S
C10.901	81	1900	C
G12.204	81	1901	G
G37.901	81	1902	G
I42.601	81	1903	I
I61.103	81	1904	I
I72.901	81	1905	I
J31.101	81	1906	J
K04.801	81	1907	K
K20 05	81	1908	K
K29.703	81	1909	K
K63.811	81	1910	K
L25.102	81	1911	L
N73.301	81	1912	N
P29.001	81	1913	P
B00.902	80	1914	B
D21.103	80	1915	D
D72.802	80	1916	D
G82.501	80	1917	G
I87.115	80	1918	I
J39.803	80	1919	J
K74.612+I86.401*	80	1920	K
M02.991	80	1921	M
M10.002+N16.802*	80	1922	M
P25.101	80	1923	P
S92.011	80	1924	S
T92.101	80	1925	T
Z98.811	80	1926	Z
C62.101	79	1927	C
C69.601	79	1928	C
C85.922	79	1929	C
D32.007	79	1930	D
D48.707	79	1931	D
G96.003	79	1932	G
H35.301	79	1933	H
I20.804	79	1934	I
I25.901	79	1935	I
I60.301	79	1936	I
L03.202	79	1937	L
M48.091	79	1938	M
T50.902	79	1939	T
T84.202	79	1940	T
C09.901	78	1941	C
D32.016	78	1942	D
E88.803	78	1943	E
H04.301	78	1944	H
H40.201	78	1945	H
H61.804	78	1946	H
N21.101	78	1947	N
O00.802	78	1948	O
Q43.801	78	1949	Q
R32 01	78	1950	R
S06.901	78	1951	S
S74.001	78	1952	S
T14.101	78	1953	T
C24.002	77	1954	C
C44.401	77	1955	C
D18.042	77	1956	D
H49.901	77	1957	H
I49.402	77	1958	I
K82.901	77	1959	K
K91.803	77	1960	K
L02.204	77	1961	L
N28.002	77	1962	N
N76.002	77	1963	N
Q25.601	77	1964	Q
S33.101	77	1965	S
E87.303	76	1966	E
F45.301	76	1967	F
H70.902	76	1968	H
I47.105	76	1969	I
K55.005	76	1970	K
S82.802	76	1971	S
T98.304	76	1972	T
Z90.201	76	1973	Z
C79.101	75	1974	C
C85.702	75	1975	C
G24.301	75	1976	G
H35.401	75	1977	H
H40.203	75	1978	H
I84.501	75	1979	I
J35.803	75	1980	J
K08.301	75	1981	K
K11.206	75	1982	K
K82.902	75	1983	K
N70.904	75	1984	N
N82.001	75	1985	N
N87.002	75	1986	N
O43.104	75	1987	O
A17.802+G05.002*	74	1988	A
F99 01	74	1989	F
I44.602	74	1990	I
L27.101	74	1991	L
L72.004	74	1992	L
M86.992	74	1993	M
O71.002	74	1994	O
P52.601	74	1995	P
Q83.101	74	1996	Q
R06.003	74	1997	R
S01.301	74	1998	S
[truncated: 6,076 more rows]
